# Supplementary material for: OsPIP2;1 Positively Regulates Rice Tolerance to Water Stress Under Coupling of Partial Root-Zone Drying and Nitrogen Forms
Source: Int J Mol Sci. 2025 Oct 8;26(19):9782. doi: 10.3390/ijms26199782 (PMC12525400; doi:10.3390/ijms26199782)
Supplement: Supplementary file 1 [file ijms-26-09782-s001.zip]

Archive with 1 entries (1 files):
- ijms-3870618-supplementary.pdf
